# Supplementary material for: Morphological and molecular affinities of two East Asian species of Stenhelia (Crustacea, Copepoda, Harpacticoida)
Source: Zookeys. 2014 May 28;(411):105–43. doi: 10.3897/zookeys.411.7346 (PMC4042820; doi:10.3897/zookeys.411.7346)
Supplement: XML Treatment for Stenhelia taiae [file zookeys.411.7346-treatment2.xml]

<!DOCTYPE tp:taxon-treatment
  PUBLIC "-//TaxonX//DTD Taxonomic Treatment Publishing DTD v0 20100105//EN" "tax-treatment-NSO.dtd">
<tp:taxon-treatment xmlns:tp="http://www.plazi.org/taxpub"><tp:treatment-meta><mixed-citation publication-type="journal"><person-group><name><surname>Karanovic</surname><given-names>Tomislav</given-names></name><name><surname>Kim</surname><given-names>Kichoon</given-names></name><name><surname>Lee</surname><given-names>Wonchoel</given-names></name></person-group><article-title>Morphological and molecular affinities of two East Asian species of <italic>Stenhelia</italic> (Crustacea, Copepoda, Harpacticoida)</article-title><source>Zookeys</source><day>28</day><month>5</month><year>2014</year><volume>2014</volume><issue>411</issue><fpage>105</fpage><lpage>143</lpage><pub-id pub-id-type="doi">10.3897/zookeys.411.7346</pub-id></mixed-citation></tp:treatment-meta><tp:nomenclature><tp:taxon-name>
                            <tp:taxon-name-part taxon-name-part-type="genus">Stenhelia</tp:taxon-name-part>
                            <tp:taxon-name-part taxon-name-part-type="species">taiae</tp:taxon-name-part>
                            <object-id xmlns:xlink="http://www.w3.org/1999/xlink" xlink:type="simple">http://species-id.net/wiki/Stenhelia_taiae</object-id>
                        </tp:taxon-name><tp:taxon-authority>Mu &amp; Huys, 2002</tp:taxon-authority><xref ref-type="fig" rid="F7">Figs 7</xref><xref ref-type="fig" rid="F8"/><xref ref-type="fig" rid="F9"/><xref ref-type="fig" rid="F10"/><xref ref-type="fig" rid="F11"/><xref ref-type="fig" rid="F12">–12</xref></tp:nomenclature><tp:treatment-sec sec-type="Synonymy"><title>Synonymy.</title><p><italic><tp:taxon-name>Stenhelia taiae</tp:taxon-name></italic> sp. n. – <xref ref-type="bibr" rid="B50">Mu and Huys 2002</xref>, p. 187, Figs 10–13.</p></tp:treatment-sec><tp:treatment-sec sec-type="Type locality"><title>Type locality.</title><p>China, Bohai Sea, central region, sandy and muddy sediments at about 20 m depth, approximately <named-content xmlns:xlink="http://www.w3.org/1999/xlink" content-type="dwc:verbatimCoordinates" xlink:type="simple">38.5°N, 120°E</named-content>.</p></tp:treatment-sec><tp:treatment-sec sec-type="Specimens examined"><title>Specimens examined.</title><p>One female on one SEM stub (collection number NIBRIV0000232718), one female dissected on one slide (collection number NIBRIV0000232719), and two females destroyed for DNA sequences (GenBank accession nos. <ext-link xmlns:xlink="http://www.w3.org/1999/xlink" ext-link-type="gen" xlink:href="KF524885" xlink:type="simple">KF524885</ext-link> &amp; <ext-link xmlns:xlink="http://www.w3.org/1999/xlink" ext-link-type="gen" xlink:href="KF524884" xlink:type="simple">KF524884</ext-link>); all from South Korea, South Sea, Gwangyang Bay, sampling station 16, muddy sediments at about 10 m depth, <named-content xmlns:xlink="http://www.w3.org/1999/xlink" content-type="dwc:verbatimCoordinates" xlink:type="simple">34.768889°N, 127.783806°E</named-content>, 18 November 2012, leg. K. Kim.</p></tp:treatment-sec><tp:treatment-sec sec-type="Redescription of female"><title>Redescription of female.</title><p>Body length from 565 to 578 μm (n = 4). Body segmentation, colour, nauplius eye, hyaline fringes, integument thickness and surface appearence as in <italic><tp:taxon-name>Stenhelia pubescens</tp:taxon-name></italic>, including very smooth integument on all somites and their posterior frills. Most somite ornamentation also similar to <italic><tp:taxon-name>Stenhelia pubescens</tp:taxon-name></italic>, and homologous pores and sensilla easy to establish. Habitus (<xref ref-type="fig" rid="F8">Fig. 8A</xref>) slightly less robust, with proportionately longer urosome (arrowed in <xref ref-type="fig" rid="F8">Fig. 8A</xref>), prosome/urosome length ratio less than 1.1, body length/width ratio about 3.1, cephalothorax 1.6 times as wide as genital double-somite.</p><fig id="F8" position="float" orientation="portrait"><label>Figure 8.</label><caption><p><italic><tp:taxon-name>Stenhelia taiae</tp:taxon-name></italic> Mu &amp; Huys, 2002, scanning electron micrographs, female: <bold>A</bold> habitus, lateral <bold>B</bold> cephalothoracic shield, lateral <bold>C</bold> free thoracic somites, lateral <bold>D</bold> fifth pedigerous somite and genital double-somite, lateral <bold>E</bold> fourth and fifth urosomites, lateral <bold>F</bold> anal somite and caudal rami, lateral <bold>G</bold> posterior part of right caudal ramus, lateral <bold>H</bold> rostrum, lateral. Arrowheads indicate morphological characters different from those in <italic><tp:taxon-name>Stenhelia pubescens</tp:taxon-name></italic> Chislenko, 1978.</p></caption><graphic xmlns:xlink="http://www.w3.org/1999/xlink" xlink:href="zookeys-411-105-g008.jpg" position="float" orientation="portrait" xlink:type="simple"/></fig><p>Rostrum (<xref ref-type="fig" rid="F8">Figs 8H</xref>, <xref ref-type="fig" rid="F10">10D</xref>) slightly longer and narrower in dorsal view than in <italic><tp:taxon-name>Stenhelia pubescens</tp:taxon-name></italic> (arrowed in <xref ref-type="fig" rid="F10">Fig. 10D</xref>).</p><p>Cephalothorax (<xref ref-type="fig" rid="F8">Fig. 8B</xref>) about 0.9 times as long as wide; comprising about 30% of total body length, with posterior lateral corner slightly more rounded than in <italic><tp:taxon-name>Stenhelia pubescens</tp:taxon-name></italic>. Surface of cephalothoracic shield ornamented as in <italic><tp:taxon-name>Stenhelia pubescens</tp:taxon-name></italic>, except one anterior pair of lateral sensilla absent (arrowed in <xref ref-type="fig" rid="F8">Fig. 8B</xref>) and one additional pair of anterior pores present (also arrowed in <xref ref-type="fig" rid="F8">Fig. 8B</xref>).</p><p>Pleurons of second to fourth pedigerous somites (<xref ref-type="fig" rid="F8">Fig. 8C</xref>) without any difference in shape or ornamentation from those in <italic><tp:taxon-name>Stenhelia pubescens</tp:taxon-name></italic>.</p><p>First urosomite (<xref ref-type="fig" rid="F8">Figs 8D</xref>, <xref ref-type="fig" rid="F10">10A, B</xref>) with three pairs of long sensilla, as in <italic><tp:taxon-name>Stenhelia pubescens</tp:taxon-name></italic>, but with one additional short row of strong lateral spinules (arrowed in <xref ref-type="fig" rid="F8">Fig. 8D</xref>).</p><p>Genital double-somite (<xref ref-type="fig" rid="F8">Figs 8D</xref>, <xref ref-type="fig" rid="F10">10A, B</xref>) shape and most ornamentation as in <italic><tp:taxon-name>Stenhelia pubescens</tp:taxon-name></italic>, except anterior dorsal pair of sensilla more widely spaced (arrowed in <xref ref-type="fig" rid="F10">Fig. 10A</xref>), posterior ventral pair of sensilla closer to each other (arrowed in <xref ref-type="fig" rid="F10">Fig. 10B</xref>), and no spinules in between posterior dorsal pair of sensilla.</p><p>Third urosomite (<xref ref-type="fig" rid="F8">Figs 8E</xref>, <xref ref-type="fig" rid="F10">10A, B</xref>) as in <italic><tp:taxon-name>Stenhelia pubescens</tp:taxon-name></italic>, except no spinules in between posterior dorsal pair of sensilla.</p><p>Fourth urosomite (<xref ref-type="fig" rid="F8">Figs 8E</xref>, <xref ref-type="fig" rid="F10">10A, B</xref>) as in <italic><tp:taxon-name>Stenhelia pubescens</tp:taxon-name></italic>, except with fewer lateral spinules (arrowed in <xref ref-type="fig" rid="F8">Fig. 8E</xref>).</p><p>Anal somite (<xref ref-type="fig" rid="F8">Figs 8F</xref>, <xref ref-type="fig" rid="F10">10A, B</xref>) similar to that in <italic><tp:taxon-name>Stenhelia pubescens</tp:taxon-name></italic>, but additional pair of dorsal pores present, posterior spinules smaller and less dense, and medial cleft slightly narrower.</p><!--PageBreak--><!--PageBreak--><p>Caudal rami (<xref ref-type="fig" rid="F8">Figs 8F, G</xref>, <xref ref-type="fig" rid="F10">10A, C</xref>), much longer than in <italic><tp:taxon-name>Stenhelia pubescens</tp:taxon-name></italic> (arrowed in <xref ref-type="fig" rid="F10">Fig. 10A</xref>), about 1.3 times as long as anal somite, cylindrical, 2.1 times as long as wide (ventral view), slightly divergent, and with space between them about one ramus width; ornamentation and armature as in <italic><tp:taxon-name>Stenhelia pubescens</tp:taxon-name></italic>, except inner apical seta much shorter and smooth (arrowed in <xref ref-type="fig" rid="F10">Fig. 10C</xref>), and ventralmost lateral seta smooth and slender; posteroventral tubular pore also present, but ventral pore at base of lateral setae situated at two thirds of ramus length, not at midlength.</p><p>Antennula (<xref ref-type="fig" rid="F9">Fig. 9A</xref>), antenna (<xref ref-type="fig" rid="F9">Fig. 9B</xref>), labrum (<xref ref-type="fig" rid="F9">Figs 9C</xref>, <xref ref-type="fig" rid="F11">11A</xref>), paragnaths (<xref ref-type="fig" rid="F11">Fig. 11B</xref>), mandibula (<xref ref-type="fig" rid="F9">Fig. 9B, C</xref>), maxillula (<xref ref-type="fig" rid="F9">Figs 9B, D</xref>, <xref ref-type="fig" rid="F11">11C</xref>), and maxilla (<xref ref-type="fig" rid="F9">Figs 9D</xref>, <xref ref-type="fig" rid="F11">11D</xref>) as in <italic><tp:taxon-name>Stenhelia pubescens</tp:taxon-name></italic>.</p><fig id="F9" position="float" orientation="portrait"><label>Figure 9.</label><caption><p><italic><tp:taxon-name>Stenhelia taiae</tp:taxon-name></italic> Mu &amp; Huys, 2002, scanning electron micrographs, female: <bold>A</bold> rostrum and antennulae, lateral <bold>B</bold> antenna and mouth appendages, lateral <bold>C</bold> mandibular palp and labrum, lateral <bold>D</bold> maxilla and part of maxillular palp, lateral.</p></caption><graphic xmlns:xlink="http://www.w3.org/1999/xlink" xlink:href="zookeys-411-105-g009.jpg" position="float" orientation="portrait" xlink:type="simple"/></fig><fig id="F10" position="float" orientation="portrait"><label>Figure 10.</label><caption><p><italic><tp:taxon-name>Stenhelia taiae</tp:taxon-name></italic> Mu &amp; Huys, 2002, line drawings, female: <bold>A</bold> urosome, dorsal <bold>B</bold> urosome, ventral (caudal rami armature omitted) <bold>C</bold> right caudal ramus, ventral <bold>D</bold> rostrum, dissected and compressed, dorsal. Arrowheads indicate morphological characters different from those in <italic><tp:taxon-name>Stenhelia pubescens</tp:taxon-name></italic> Chislenko, 1978.</p></caption><graphic xmlns:xlink="http://www.w3.org/1999/xlink" xlink:href="zookeys-411-105-g010.jpg" position="float" orientation="portrait" xlink:type="simple"/></fig><fig id="F11" position="float" orientation="portrait"><label>Figure 11.</label><caption><p><italic><tp:taxon-name>Stenhelia taiae</tp:taxon-name></italic> Mu &amp; Huys, 2002, line drawings, female: <bold>A</bold> labrum, posterior <bold>B</bold> paragnaths, anterior <bold>C</bold> maxillula, posterior <bold>D</bold> maxillar basis and endopod, posterior <bold>E</bold> maxilliped, posterior. Arrowhead indicates morphological character different from that in <italic><tp:taxon-name>Stenhelia pubescens</tp:taxon-name></italic> Chislenko, 1978.</p></caption><graphic xmlns:xlink="http://www.w3.org/1999/xlink" xlink:href="zookeys-411-105-g011.jpg" position="float" orientation="portrait" xlink:type="simple"/></fig><p>Maxilliped (<xref ref-type="fig" rid="F11">Fig. 11E</xref>) as in <italic><tp:taxon-name>Stenhelia pubescens</tp:taxon-name></italic>, except basal setae proportionately longer (arrowed in <xref ref-type="fig" rid="F11">Fig. 11E</xref>) and apical endopodal spine proportionately shorter.</p><p>First leg (<xref ref-type="fig" rid="F8">Figs 8A, C</xref>, <xref ref-type="fig" rid="F12">12A</xref>) as in <italic><tp:taxon-name>Stenhelia pubescens</tp:taxon-name></italic>, except first exopodal segment proportionately shorter, both basal spines proportionately longer, and coxa without posterior spinules (all four arrowed in <xref ref-type="fig" rid="F12">Fig. 12A</xref>).</p><fig id="F12" position="float" orientation="portrait"><label>Figure 12.</label><caption><p><italic><tp:taxon-name>Stenhelia taiae</tp:taxon-name></italic> Mu &amp; Huys, 2002, line drawings, female: <bold>A</bold> first leg, anterior <bold>B</bold> third endopodal segment of second leg, anterior <bold>C</bold> basis and first endopodal segment of third leg, anterior <bold>D</bold> coxa and basis of fourth leg, anterior <bold>E</bold> third endopodal segment of fourth leg, anterior <bold>F</bold> fifth leg, dissected and flattened, anterior. Arrowheads indicate morphological characters different from those in <italic><tp:taxon-name>Stenhelia pubescens</tp:taxon-name></italic> Chislenko, 1978.</p></caption><graphic xmlns:xlink="http://www.w3.org/1999/xlink" xlink:href="zookeys-411-105-g012.jpg" position="float" orientation="portrait" xlink:type="simple"/></fig><p>Second leg (<xref ref-type="fig" rid="F8">Figs 8A, C</xref>, <xref ref-type="fig" rid="F12">12B</xref>) as in <italic><tp:taxon-name>Stenhelia pubescens</tp:taxon-name></italic>.</p><p>Third leg (<xref ref-type="fig" rid="F8">Figs 8A, C</xref>, <xref ref-type="fig" rid="F12">12C</xref>) as in <italic><tp:taxon-name>Stenhelia pubescens</tp:taxon-name></italic>, except distomedial basal process slightly larger (arrowed in <xref ref-type="fig" rid="F12">Fig. 12C</xref>).</p><!--PageBreak--><!--PageBreak--><!--PageBreak--><!--PageBreak--><p>Fourth leg (<xref ref-type="fig" rid="F8">Figs 8A</xref>, <xref ref-type="fig" rid="F12">12D, E</xref>) as in <italic><tp:taxon-name>Stenhelia pubescens</tp:taxon-name></italic>, except distomedial basal process larger (arrowed in <xref ref-type="fig" rid="F12">Fig. 12D</xref>), both inner setae on third endopodal segment with additional short pinnules (arrowed in <xref ref-type="fig" rid="F12">Fig. 12E</xref>), and inner apical seta on third endopodal segment with short outer pinnules (arrowed in <xref ref-type="fig" rid="F12">Fig. 12E</xref>).</p><p>Fifth leg (<xref ref-type="fig" rid="F8">Figs 8D</xref>, <xref ref-type="fig" rid="F12">12F</xref>) segmentation, general shape, number of armature elements, and most ornamentation as in <italic><tp:taxon-name>Stenhelia pubescens</tp:taxon-name></italic>, except exopod proportionately shorter (arrowed in <xref ref-type="fig" rid="F8">Fig. 8D</xref>), second endopodal seta from inner side shorter (arrowed in <xref ref-type="fig" rid="F12">Fig. 12F</xref>), second and third endopodal seta from inner side shorter (both arrowed in <xref ref-type="fig" rid="F12">Fig. 12F</xref>), and spaces between central endopodal seta and two neighbouring setae significantly wider (both arrowed in <xref ref-type="fig" rid="F12">Fig. 12F</xref>). Distal whip on second endopodal seta much shorter than in <italic><tp:taxon-name>Stenhelia pubescens</tp:taxon-name></italic>, only about 0.35 times as long as proximal stout part of seta (including transverse serrate comb). Length ratio of endopodal setae, starting from inner side, 1 : 0.4 : 0.6 : 0.5 : 0.4. Length ratio of exopodal setae, starting from inner side, 1 : 0.5 : 0.7 : 0.5 : 0.5 : 0.6.</p><p>Sixth leg (<xref ref-type="fig" rid="F10">Fig. 10B</xref>) as in <italic><tp:taxon-name>Stenhelia pubescens</tp:taxon-name></italic>.</p></tp:treatment-sec><tp:treatment-sec sec-type="Variability"><title>Variability.</title><p>Most morphological features in the examined Korean specimens were extremely conservative, including the sensilla and pores pattern on somites, and length ratio of different armature on appendages. Except for the body length, the only other variable feature in the Korean population was the number of spinules on the inner margin of the fifth leg exopod (compare <xref ref-type="fig" rid="F8">Figs 8D</xref> and <xref ref-type="fig" rid="F12">12F</xref>). We redescribe this species in order to show some previously unreported characters, so they can be compared with those of <italic><tp:taxon-name>Stenhelia pubescens</tp:taxon-name></italic>. Differences from the original description of <xref ref-type="bibr" rid="B50">Mu and Huys (2002)</xref> are given in the Discussion section below.</p></tp:treatment-sec><tp:treatment-sec><!--Section generated to contain objects referenced in tp:taxon-treatment.--><fig id="F7" position="float" orientation="portrait"><label>Figure 7.</label><caption><p><italic><tp:taxon-name>Stenhelia pubescens</tp:taxon-name></italic> Chislenko, 1978, line drawings, female 3: <bold>A</bold> fourth leg, anterior <bold>B</bold> fifth leg, dissected and flattened, anterior.</p></caption><graphic xmlns:xlink="http://www.w3.org/1999/xlink" xlink:href="zookeys-411-105-g007.jpg" position="float" orientation="portrait" xlink:type="simple"/></fig></tp:treatment-sec><ref-list><ref id="B50"><mixed-citation xmlns:xlink="http://www.w3.org/1999/xlink" xlink:type="simple"><person-group><name name-style="western"><surname>Mu</surname><given-names>F-H</given-names></name><name name-style="western"><surname>Huys</surname><given-names>R</given-names></name></person-group> (<year>2002</year>) <article-title>New species of <italic>Stenhelia</italic> (Copepoda, Harpacticoida, Diosaccidae) from the Bohai Sea (China) with notes on subgeneric division and phylogenetic relationships.</article-title><source>Cahiers de Biologie Marine</source><volume>43</volume>: <fpage>179</fpage>-<lpage>206</lpage>.</mixed-citation></ref></ref-list></tp:taxon-treatment>
